# Supplementary material for: Computational Analysis of Pathogenetic Pathways in Alzheimer’s Disease and Prediction of Potential Therapeutic Drugs
Source: Brain Sci. 2022 Jun 24;12(7):827. doi: 10.3390/brainsci12070827 (PMC9313152; doi:10.3390/brainsci12070827)
Supplement: Supplementary file 1 [file brainsci-12-00827-s001.zip]

Archive with 3 entries (2 files):
- suppl material/
- suppl material/Supplementary Figure S1.tif
- suppl material/Supplementary FIle S1-Imageo analysis_code1.zip
